# Supplementary material for: 100- kyr cyclicity in volcanic ash emplacement: evidence from a 1.1 Myr tephra record from the NW Pacific
Source: Sci Rep. 2018 Mar 13;8:4440. doi: 10.1038/s41598-018-22595-0 (PMC5849666; doi:10.1038/s41598-018-22595-0)
Supplement: Supplementary file 2 — Table S1 [file 41598_2018_22595_MOESM2_ESM.xlsx]

## Sheet: Blatt1
Sampling Interval	Age [Ma]*	Depth [mbsf]	Age [Ma]**
350-U1437B-1H-1-73-74 cm	0.0123	0.73	0.0079
350-U1437B-1H-2-37-38 cm	0.0193184	1.87	0.0195
350-U1437B-1H-3-18-20 cm	0.02633	3.18	0.0344
350-U1437B-1H-3-51-52 cm	0.02848	3.51	0.0382
350-U1437B-2H-4-46-48 cm	0.109786	8.82	0.0976
350-U1437B-2H-4-72-74 cm	0.110715	9.08	0.1002
350-U1437B-2H-4-128-130 cm	0.112716	9.64	0.1058
350-U1437B-2H-5-9-10 cm	0.113824	9.95	0.1089
350-U1437B-2H-5-117-119 cm	0.123151	11.03	0.1236
350-U1437B-2H-5-144-145 cm	0.126387	11.3	0.1261
350-U1437B-2H-6-25-27 cm	0.130103	11.61	0.129
350-U1437B-2H-6-78-80 cm	0.133634	12.14	0.134
350-U1437B-2H-8-27-29 cm	0.139428	14.15	0.1525
350-U1437B-2H-8-27-29 cm	0.1395	14.15	0.1526
350-U1437B-3H-1-108-109 cm	0.147416	15.78	0.1679
350-U1437B-3H-2-63-65 cm	0.152656	16.83	0.1777
350-U1437B-3H-2-93-94 cm	0.154153	17.13	0.1805
350-U1437B-3H-2-121-122 cm	0.155551	17.41	0.1831
350-U1437B-3H-3-47-48 cm	0.172308	18.17	0.1906
350-U1437B-3H-4-85-86 cm	0.206579	20.11	0.2099
350-U1437B-3H-5-19-20 cm	0.217549	20.89	0.2177
350-U1437B-3H-5-148-149 cm	0.232305	22.18	0.2313
350-U1437B-3H-5-148-149 cm	0.2324	22.18	0.2314
350-U1437B-3H-6-29-30 cm	0.23556	22.49	0.2345
350-U1437B-3H-6-42-43 cm	0.236925	22.62	0.2359
350-U1437B-3H-6-57-58 cm	0.2385	22.77	0.2375
350-U1437B-3H-6-88-90 cm	0.245826	23.08	0.2459
350-U1437B-3H-6-125-126 cm	0.254059	23.45	0.254
350-U1437B-4H-1-74-75 cm	0.268731	24.94	0.2685
350-U1437B-4H-2-25-26 cm	0.278677	25.95	0.2784
350-U1437B-4H-2-137-138 cm	0.289706	27.07	0.289
350-U1437B-4H-3-72-73 cm	0.298077	27.92	0.2967
350-U1437B-4H-3-125-127 cm	0.303296	28.45	0.3014
350-U1436A-4H-3-133-134 cm	0.304083	28.53	0.3022
350-U1437B-4H-4-64-65 cm	0.31206	29.34	0.3095
350-U1437B-4H-4-79-80 cm	0.313537	29.49	0.3108
350-U1437B-4H-4-136-137 cm	0.31915	30.06	0.316
350-U1437B-4H-5-36-37 cm	0.324074	30.56	0.3205
350-U1437B-4H-5-111-112 cm	0.331459	31.31	0.3273
350-U1437B-4H-6-13-14 cm	0.33658	31.83	0.3303
350-U1437B-4H-6-36-37-27	0.337903	32.06	0.3307
350-U1437B-4H-6-72-73 cm	0.338056	32.42	0.3312
350-U1437B-4H-CC-4-8 cm	0.338184	32.72	0.3317
350-U1437B-4H-CC-4-8 cm	0.3383	32.72	0.3318
350-U1437B-5H-1-116-117 cm	0.339095	34.86	0.335
350-U1437B-5H-2-78-79 cm	0.339571	35.98	0.3367
350-U1437B-5H-2-105-106 cm	0.339686	36.25	0.3371
350-U1437B-5H-2-123-124 cm	0.339763	36.43	0.3374
350-U1437B-5H-3-11-12 cm	0.339925	36.81	0.338
350-U1437B-5H-3-136-137 cm	0.340457	38.06	0.3399
350-U1437B-5H-3-141-142 cm	0.340478	38.11	0.34
350-U1437B-5H-4-4-5 cm	0.340533	38.24	0.3402
350-U1437B-5H-4-19-21 cm	0.340597	38.39	0.3406
350-U1437B-5H-4-37-38 cm	0.340674	38.57	0.3407
350-U1437B-5H-4-59-60 cm	0.340768	38.79	0.341
350-U1437B-5H-4-74-75 cm	0.340831	38.94	0.3413
350-U1437B-5H-4-146-147 cm	0.349519	39.79	0.3521
350-U1437B-5H-5-31-32 cm	0.3547	40.01	0.358
350-U1437B-5H-5-31-32 cm	0.3548	40.01	0.3581
350-U1437B-5H-5-89-90 cm	0.36789	40.57	0.373
350-U1437B-5H-5-89-90 cm	0.368361	40.59	0.3735
350-U1437B-5H-6-19-21 cm	0.387203	41.39	0.395
350-U1437B-5H-6-33-34 cm	0.3905	41.53	0.3988
350-U1437B-5H-6-40-41 cm	0.392149	41.6	0.4007
350-U1437B-5H-6-62-63 cm	0.397331	41.82	0.4066
350-U1437B-5H-6-78-79 cm	0.401099	41.98	0.4109
350-U1437B-5H-7-17-18 cm	0.402937	42.19	0.4124
350-U1437B-5H-7-35-37 cm	0.404233	42.37	0.4136
350-U1437B-6H-1-21-22 cm	0.411718	43.41	0.4207
350-1437B-6H-1-34-36 cm	0.412653	43.54	0.4215
350-U1437B-6H-1-47-49 cm	0.413661	43.67	0.4224
350-1437B-6H-1-114-116 cm	0.418411	44.34	0.427
350-U1437B-6H-2-5-6 cm	0.421362	44.75	0.4284
350-U1437B-6H-2-112-113 cm	0.428677	45.82	0.432
350-U1437B-6H-3-28-29 cm	0.432886	46.48	0.435
350-U1437B-6H-3-45-46 cm	0.43397	46.65	0.4357
350-U1437B-6H-3-147-148 cm	0.434487	47.75	0.4407
U1437B-6H-5-5-6 cm	0.447413	49.25	0.4476
350-U1437B-6H-6-34-35 cm	0.458754	51.04	0.4557
350-U1437B-6H-6-128-129 cm	0.468516	51.98	0.4634
350-U1437B-6H-7-7-8 cm	0.471528	52.27	0.467
350-U1437B-7H-2-26-27 cm	0.491924	54.46	0.4909
350-U1437B-7H-2-26-27 cm	0.492	54.46	0.491
350-U1437B-7H-2-68-69 cm	0.493937	54.88	0.4926
350-U1437B-7H-3-16-17 cm	0.498636	55.86	0.4967
350-U1437B-7H-3-48-49 cm	0.50017	56.18	0.4981
350-U1437B-7H-3-94-95 cm	0.502376	56.64	0.5
350-U1437B-7H-4-8-9 cm	0.504293	57.04	0.5017
350-U1437B-7H-4-94-95 cm	0.508417	57.9	0.5051
350-U1437B-7H-5-36-37 cm	0.511102	58.46	0.5077
350-U1437B-7H-6-20-21 cm	0.518654	59.8	0.5144
350-U1437B-7H-6-52-53 cm	0.520535	60.12	0.5161
350-U1437B-7H-6-143-144 cm	0.525885	61.03	0.521
350-U1437B-7H-7-53-54 cm	0.529413	61.63	0.5241
350-U1437B-7H-CC-36-37 cm	0.534939	62.57	0.5291
350-U1437B-8H-3- 60-62 cm	0.572327	65.8	0.5719
350-U1437B-8H-4-107-109 cm	0.582734	67.77	0.5816
350-U1437B-8H-5-15-17 cm	0.584963	68.35	0.5837
350-U1437B-8H-5-61-63 cm	0.592811	68.81	0.5913
350-U1437B-8H-5-115-117 cm	0.602349	69.35	0.6026
350-U1437B-8H-5-141-143 cm	0.606941	69.61	0.608
350-U1437B-8H-6-55-57 cm	0.61491	70.25	0.6161
350-U1437B-8H-7-63-65 cm	0.62824	71.53	0.6276
350-U1437B-8H-7-63-65 cm	0.6283	71.53	0.6277
350-U1437B-9H-1-0-2 cm	0.63001	71.7	0.6291
350-U1437B-9H-5-78-80 cm	0.688677	78.48	0.6892
350-U1437B-9H-5-104-106 cm	0.692072	78.74	0.6915
350-U1437B-9H-5-126-128 cm	0.696204	78.96	0.6934
350-U1437B-10H-1-37-39 cm	0.717051	80.07	0.7185
350-U1437B-10H-1-125-127 cm	0.727474	81	0.7292
350-U1437B-10H-2-29-31 cm	0.732755	81.49	0.7344
350-U1437B-10H-2-114-116 cm	0.741916	82.34	0.7434
350-U1437B-10H-2-142-145 cm	0.744933	82.62	0.7463
350-U1437B-10H-3-17-19 cm	0.747074	82.87	0.7484
350-U1437B-10H-3-62-64 cm	0.749431	83.32	0.7501
350-U1437B-10H-3-148-150 cm	0.754144	84.22	0.7537
350-U1437B-10H-4-26-28 cm	0.755401	84.46	0.7546
350-U1437B-10H-4-39-42	0.756134	84.6	0.7551
350-U1437B-10H-4-102-103 cm	0.759382	85.22	0.7576
350-U1437B-10H-4-130-131 cm	0.760764	85.51	0.7587
350-U1437B-10H-5-44-46 cm	0.763556	86.14	0.7612
350-U1437B-10H-5-65-67 cm	0.764487	86.35	0.762
350-U1437B-10H-6-26-28 cm	0.769407	87.46	0.7664
350-U1437B-10H-6-78-80 cm	0.771711	87.98	0.7684
350-U1437B-10H-6-127-129 cm	0.773883	88.47	0.7703
350-U1437B-11F-1-72-74 cm	0.780415	89.92	0.7814
350-U1437B-11F-1-110-112 cm	0.782666	90.3	0.7835
350-U1437B-11F-2-129-131 cm	0.792676	91.99	0.7922
350-U1437B-11F-3-109-111 cm	0.805442	93.29	0.8049
350-U1437B-12F-3-96-98 cm	0.856624	97.86	0.8569
350-U1437B-12F-4-10-11 cm	0.858621	98.2	0.8586
350-U1437B-12F-4-58-60 cm	0.859857	98.68	0.8598
350-U1437B-13F-1-3-5 cm	0.859934	98.71	0.8599
350-U1437B-13F-1-89-91 cm	0.861943	99.49	0.8618
350-U1437B-13F-2-36-38 cm	0.864441	100.46	0.864
350-U1437B-13F-2-55-57 cm	0.864931	100.65	0.8647
350-U1437B-13F-2-73-75 cm	0.865394	100.83	0.8651
350-U1437B-13F-2-97-99 cm	0.866012	101.07	0.8657
350-U1437B-13F-3-20-22 cm	0.86712	101.5	0.8668
350-U1437B-13F-CC-1-3 cm	0.868202	101.92	0.8678
350-U1437B-14F-1-32-34 cm	0.869489	102.42	0.869
350-U1437B-15F-2-32-34 cm	0.917334	108.62	0.9229
350-U1437B-15F-2-109-111 cm	0.925111	109.39	0.931
350-U1437B-15F-2-126-128 cm	0.926828	109.56	0.9328
350-U1437B-15F-3-56-58 cm	0.953338	110.36	0.9542
350-U1437B-15F-4-16-18 cm	0.954781	111.16	0.9558
350-U1437B-16F-1-49-50 cm	0.956277	111.99	0.9574
350-U1437B-16F-2-53-55 cm	0.957809	112.84	0.9591
350-U1437B-16F-2-80-82 cm	0.958296	113.11	0.9596
350-U1437B-16F-CC-10-12 cm	0.9588	113.38	0.9602
350-U1437B-17F-1-148-150 cm	0.975862	117.68	0.9751
350-U1437B-17F-2-108-110 cm	0.985174	118.78	0.9834
350-U1437B-18F-1-39-41 cm	1.00502	121.29	0.9984
350-U1437B-18F-3-77-79 cm	1.03303	124.67	1.0164
350-U1437B-18F-3-95-97 cm	1.03452	124.85	1.0174
350-U1437B-18F-3-95-97 cm	1.0346	124.85	1.0175
350-U1437B-18F-4-34-36 cm	1.03875	125.36	1.0201
350-U1437B-19F-1-25-27 cm	1.04281	125.85	1.0228
350-U1437B-19F-1-59-61 cm	1.04563	126.19	1.0246
350-U1437B-19F-2-24-26 cm	1.05516	127.34	1.0307
350-U1437B-19F-3-22-24 cm	1.06742	128.82	1.0386
350-U1437B-19F-3-54-56 cm	1.07007	129.14	1.0404
* ages calculated following the age model of Mleneneck-Vautravers that is based on oxygen isotope data
** ages calculated following the age model of Kars et al., 2017
